# Supplementary material for: Harnessing Light Wavelengths to Enrich Health-Promoting Molecules in Tomato Fruits
Source: Int J Mol Sci. 2025 Jun 14;26(12):5712. doi: 10.3390/ijms26125712 (PMC12193516; doi:10.3390/ijms26125712)
Supplement: Supplementary file 1 [file ijms-26-05712-s001.zip]

Archive with 1 entries (1 files):
- ijms-3676657-supplementary.pdf
